# Supplementary material for: Evaluating the Role of Liquid Biopsy to Detect Pathogenic Homologous Recombination Repair (HRR) Gene Alterations in Metastatic Prostate Cancer
Source: Cancers (Basel). 2025 Oct 25;17(21):3427. doi: 10.3390/cancers17213427 (PMC12611088; doi:10.3390/cancers17213427)
Supplement: Supplementary file 1 [file cancers-17-03427-s001.zip]

Archive with 1 entries (1 files):
- cancers-3851160-supplementary.pdf
